# Supplementary material for: Targeting RNA with Next‐ and Third‐Generation Sequencing Improves Pathogen Identification in Clinical Samples
Source: Adv Sci (Weinh). 2021 Oct 23;8(23):2102593. doi: 10.1002/advs.202102593 (PMC8655164; doi:10.1002/advs.202102593)
Supplement: Supplementary file 2 — Supplemental Table 1 [file ADVS-8-2102593-s010.xlsx]

## Sheet: Sheet1
Supplementary Table 1: The clinical diagnosis of each patient.
ID	Clinic diagnosis	Clinic test
BJ01	Severe Pneumonia	/
BJ02	lung cancer, fever, Opportunistic infections	/
BJ03	severe pneumonia	Streptococcus pneumoniae; Klebsiella pneumoniae; Haemophilus influenza
BJ04	Pneumonia, Respiratory Failure	Streptococcus pneumoniae; Klebsiella pneumoniae
BJ05	Severe Pneumonia, Septic Shock	/
BJ06	Disseminated Penicillium marneffei infection, Respiratory Failure, Kidney Failure	/
BJ07	Severe Pneumonia, Respiratory Failure	Klebsiella pneumoniae; Pseudomonas aeruginosa; Stenotrophomonas maltophilia; Proteus mirabilis
BJ08	Severe Pneumonia, Respiratory Failure	Candida albicans; Saccharomyces
BJ09	Severe Pneumonia, Respiratory Failure	Candida albicans; Staphylococcus aureus
BJ10	AECOPD, Respiratory Failure, Pneumonia	Staphylococcus aureus; Acinetobacter baumannii
BJ11	Severe Pneumonia, Respiratory Failure	Acinetobacter baumannii
BJ12	Severe Pneumonia, Respiratory Failure, Heart Failure	Acinetobacter baumannii; Candida albicans; Saccharomyces
BJ13	AECOPD, Respiratory Failure	Staphylococcus aureus; Acinetobacter baumannii
BJ14	Severe Pneumonia, Respiratory Failure, COPD, Interstitial Lung Disease	/
BJ15	Severe Pneumonia, Respiratory Failure	/
BJ16	Pneumocystis Carinii Infection, Pneumonia, Respiratory Failure	Klebsiella pneumoniae; Staphylococcus aureus
BJ17	Type II Respiratory Failure, Pneumonia	/
BJ18	Type I Respiratory Failure, Severe Pneumonia	Acinetobacter baumannii; Stenotrophomonas maltophilia
BJ19	COPD, Respiratory Failure	Klebsiella pneumoniae; Candida tropicalis
BJ20	Septic Shock, Pyemia, Community Acquired Pneumonia (CAP)	Klebsiella pneumoniae; Acinetobacter baumannii
BJ21	Severe Pneumonia, Type II Respiratory Failure, Viral Pneumonia, Septic Shock	Acinetobacter baumannii
BJ22	Pulmonary Infection	Streptococcus viridans; Neisseria
BJ23	Severe Pneumonia, Type I Respiratory Failure, Ventilator-Associated Pneumonia (VAP), Pneumocystis pneumonia	Pseudomonas aeruginosa
BJ24	Pulmonary Infection	Pseudomonas aeruginosa
BJ25	Pulmonary Infection, COPD	Acinetobacter baumannii
BJ26	Organizing Pneumonia, CAP	/
BJ27	CAP, Legionellosis	/
BJ28	COPD, Pulmonary Infection	Corynebacterium
BJ29	Severe Pneumonia, Type I Respiratory Failure	Staphylococcus aureus; Candida albicans
BJ30	Pulmonary Infection, Acute kidney failure	Streptococcus viridans
BJ31	Pulmonary Infection, Pulmonary Heart Disease	Coagulase negative Staphylococci
BJ32	Pulmonary Infection	/
BJ33	AECOPD, Pulmonary Infection, Type II Respiratory Failure	Enterococcus; Candida
GZ01	Bacterial meningitis	Elizabethkingia spp
GZ02	Bacterial meningitis	Elizabethkingia spp
GZ03	Intracerebral hemorrhage	Staphylococcus warneri
GZ04	Hydrocephalus	Acinetobacter baumannii
GZ05	Stroke	Staphylococcus haemolyticus
GZ06	Intracerebral hemorrhage	Acidophilus bacteria
GZ07	Dizziness	Staphylococcus hominis
GZ08	Hydrocephalus	Staphylococcus capitis
GZ09	Nontraumatic intracranial hemorrhage	Klebsiella pneumoniae; Staphylococcus epidermidis
GZ10	Breathing Difficulties	Staphylococcus aureus
GZ11	Acute Exacerbation of Chronic Obstructive Pulmonary Disease (AECOPD)	Pseudomonas aeruginosa; Acinetobacter baumannii; Staphylococcus aureus
GZ12	Fever	Pseudomonas aeruginosa; Acinetobacter baumannii; Staphylococcus aureus; Klebsiella pneumoniae; Escherichia coli
GZ13	Pulmonary Infections	Staphylococcus aureus
GZ14	Pneumonia	Escherichia coli
GZ15	Pneumonia	Klebsiella pneumoniae
GZ16	Bacterial meningitis	Elizabethkingia spp
GZ17	Bacterial meningitis	Elizabethkingia spp
GZ18	Acute upper respiratoryinfection	influenza A virus
GZ19	Pneumonia	human rhinovirus
GZ20	Hemoptysis	influenza A virus
GZ21	Benign prostatic hyperplasia	Escherichia coli
GZ22	Nephrotic syndrome	hepatitis C virus
GZ23	Hepatic cirrhosis	hepatitis C virus
GZ24	Fever	influenza A virus
GZ25	Fever	influenza A virus
GZ26	Fever	influenza A virus
GZ27	Fever	influenza A virus
GZ28	Infection	/
GZ29	Septic Shock	Staphylococcus aureus
