# Supplementary material for: Targeting RNA with Next‐ and Third‐Generation Sequencing Improves Pathogen Identification in Clinical Samples
Source: Adv Sci (Weinh). 2021 Oct 23;8(23):2102593. doi: 10.1002/advs.202102593 (PMC8655164; doi:10.1002/advs.202102593)
Supplement: Supplementary file 3 — Supplemental Table 2 [file ADVS-8-2102593-s006.xlsx]

## Sheet: Sheet1
Supplementary Table 2: Summary of mtNGS sequencing results for samples included in this study. For each sample, sample type, number of total base/reads, as well as total nt/number/ratio of microbial reads (after removing host reads) are shown.
Sample ID	Sample type	Quality-filterd data		Microbial data (kneaddata)
		Total base num (Gb)	Total Reads Num	Total base num (Gb)	Total Reads Num	Ratio
BJ01	bronchoalveolar lavage fluid sample	17.95	97421746	0.409	2241328	0.0230064
BJ02	bronchoalveolar lavage fluid sample	10.21	55418956	0.627	3526770	0.0636383
BJ03	bronchoalveolar lavage fluid sample	19.08	103582140	0.61	3422616	0.0330425
BJ04	bronchoalveolar lavage fluid sample	12.949	35143938	1.897	5397018	0.153569
BJ05	bronchoalveolar lavage fluid sample	23.091	62665970	6.196	17459874	0.278618
BJ06	bronchoalveolar lavage fluid sample	8.74	47452694	0.32	1773762	0.0373796
BJ07	bronchoalveolar lavage fluid sample	8.54	46369370	1.14	6280864	0.135453
BJ08	bronchoalveolar lavage fluid sample	15.26	82803532	3.49	19127118	0.230994
BJ09	bronchoalveolar lavage fluid sample	8.93	48497922	1.35	7442768	0.153466
BJ10	bronchoalveolar lavage fluid sample	11.7	63520902	3.13	17222934	0.271138
BJ11	bronchoalveolar lavage fluid sample	6.49	35205900	0.47	2599966	0.0738503
BJ12	bronchoalveolar lavage fluid sample	9.04	49041884	0.35	1951772	0.0397981
BJ13	bronchoalveolar lavage fluid sample	9.79	53157372	0.483	2666828	0.0501685
BJ14	bronchoalveolar lavage fluid sample	8.919	48415894	0.93	5140092	0.106165
BJ15	bronchoalveolar lavage fluid sample	10.52	57117584	0.584	3238556	0.0566998
BJ16	bronchoalveolar lavage fluid sample	17.74	96276612	2.55	14176338	0.147246
BJ17	bronchoalveolar lavage fluid sample	5.96	32356092	0.118	656606	0.0202931
BJ18	bronchoalveolar lavage fluid sample	13.27	72053966	0.981	5399210	0.0749329
BJ19	bronchoalveolar lavage fluid sample	17.95	97421746	0.409	2241328	0.0230064
BJ20	bronchoalveolar lavage fluid sample	7.6	41266286	1.097	6110454	0.148074
BJ21	bronchoalveolar lavage fluid sample	10.21	55418956	0.627	3526770	0.0636383
BJ22	bronchoalveolar lavage fluid sample	10.96	59468764	4.67	25813212	0.434063
BJ23	bronchoalveolar lavage fluid sample	14.32	77710170	5.37	29545692	0.380204
BJ24	bronchoalveolar lavage fluid sample	8.65	46971824	3.97	21791144	0.463919
BJ25	bronchoalveolar lavage fluid sample	13.93	75610696	3.94	21719110	0.287249
BJ26	bronchoalveolar lavage fluid sample	10.69	58031558	4.49	25103748	0.432588
BJ27	bronchoalveolar lavage fluid sample	14.43	78309762	0.75	4133496	0.0527839
BJ28	bronchoalveolar lavage fluid sample	12.65	68662034	2.59	14436624	0.210256
BJ29	bronchoalveolar lavage fluid sample	13.04	70785014	3.24	18016168	0.25452
BJ30	bronchoalveolar lavage fluid sample	12.19	66187026	2.61	14943654	0.225779
BJ31	bronchoalveolar lavage fluid sample	10.34	56134376	1.09	6056036	0.107885
BJ32	bronchoalveolar lavage fluid sample	4.88	26461864	0.269	1497634	0.0565959
BJ33	bronchoalveolar lavage fluid sample	12.61	68435992	4.18	23043682	0.336719
GZ10	bronchoalveolar lavage fluid sample	4.82	26168664	0.46	2613864	0.0998853
GZ11	bronchoalveolar lavage fluid sample	5.85	31740732	0.67	3862426	0.121687
GZ12	bronchoalveolar lavage fluid sample	7.74	42036654	1.31	7384738	0.175674
GZ13	bronchoalveolar lavage fluid sample	7.92	43010618	5.38	29759838	0.691918
GZ14	bronchoalveolar lavage fluid sample	6.54	35521934	0.91	5009198	0.141017
GZ15	bronchoalveolar lavage fluid sample	3.69	20073894	0.37	2096090	0.104419
GZ01	cerebrospinal fluid sample	5.61	30450774	0.23	1323794	0.0434732
GZ02	cerebrospinal fluid sample	10.51	57004688	0.41	2291902	0.0402055
GZ03	cerebrospinal fluid sample	5.49	29826262	0.28	1588466	0.0532573
GZ04	cerebrospinal fluid sample	6.61	35863244	0.31	1691582	0.0471676
GZ05	cerebrospinal fluid sample	5.69	30875596	2.11	11836080	0.383347
GZ06	cerebrospinal fluid sample	4.51	24491214	0.55	3091344	0.126223
GZ07	cerebrospinal fluid sample	5.73	31082266	1.37	7761402	0.249705
GZ08	cerebrospinal fluid sample	5.39	29261508	1.02	5642966	0.192846
GZ09	cerebrospinal fluid sample	6.22	33776136	0.61	3392098	0.100429
GZ16	blood sample	9.44	51243294	1.74	10210616	0.199258
GZ17	blood sample	12.96	70329706	1.71	9474818	0.13472
GZ18	blood sample	23.19	128989660	2.84	16094078	0.12477
GZ19	blood sample	22.49	125085806	2.93	16675016	0.133309
GZ20	blood sample	10.92	60730236	1.15	6565918	0.108116
GZ21	blood sample	13.41	74584304	1.34	7564924	0.101428
GZ22	blood sample	7.08	38430342	0.56	3197200	0.0831947
GZ23	blood sample	8.32	45180252	1.13	6319982	0.139884
GZ24	blood sample	14.71	81804880	0.91	5147190	0.0629203
GZ25	blood sample	12.18	67768940	1.48	8443100	0.124587
GZ26	blood sample	10.84	58853006	1.61	8988800	0.152733
GZ27	blood sample	26.28	146170936	3.76	21466264	0.146857
GZ28	blood sample	11.92	66275604	1.54	9010520	0.135955
GZ29	blood sample	17.12	95199098	2.49	14434034	0.151619
