# Supplementary material for: Targeting RNA with Next‐ and Third‐Generation Sequencing Improves Pathogen Identification in Clinical Samples
Source: Adv Sci (Weinh). 2021 Oct 23;8(23):2102593. doi: 10.1002/advs.202102593 (PMC8655164; doi:10.1002/advs.202102593)
Supplement: Supplementary file 4 — Supplemental Table 3 [file ADVS-8-2102593-s011.xlsx]

## Sheet: Sheet1
Supplementary Table 3: Summary of mNGS sequencing results for samples included in this study. For each sample, sample type, number of total base/reads, as well as total nt/number/ratio of microbial reads (after removing host reads) are shown.
Sample ID	Sample type	Quality-filterd data		Microbial data (kneaddata)
		Total base num (Gb)	Total Reads Num	Total base num (Gb)	Total Reads Num	Ratio
BJ01	bronchoalveolar lavage fluid sample	10.54	114407040	0.018	98860	0.000864108
BJ02	bronchoalveolar lavage fluid sample	10.1	109697504	0.076	415768	0.00379013
BJ03	bronchoalveolar lavage fluid sample	12.23	132752910	0.268	1468858	0.0110646
BJ04	bronchoalveolar lavage fluid sample	13.765	149450066	0.291	1581598	0.0105828
BJ05	bronchoalveolar lavage fluid sample	4.3	46657418	0.084	455682	0.00976655
BJ06	bronchoalveolar lavage fluid sample	6.015	65305622	0.012	69938	0.00107093
BJ07	bronchoalveolar lavage fluid sample	8.9	97678050	1.395	7561948	0.0774171
BJ08	bronchoalveolar lavage fluid sample	7.37	80023506	0.049	266374	0.0033287
BJ09	bronchoalveolar lavage fluid sample	7.49	81282906	0.179	976476	0.0120133
BJ10	bronchoalveolar lavage fluid sample	11.24	122007786	1.162	6403054	0.0524807
BJ11	bronchoalveolar lavage fluid sample	7.57	82193216	0.173	940156	0.0114384
BJ12	bronchoalveolar lavage fluid sample	3.595	39034176	0.042	226196	0.00579482
BJ13	bronchoalveolar lavage fluid sample	6.44	69926708	0.015	81168	0.00116076
BJ14	bronchoalveolar lavage fluid sample	9.16	99464582	0.204	1199542	0.01206
BJ15	bronchoalveolar lavage fluid sample	7.675	83316746	0.021	114234	0.00137108
BJ16	bronchoalveolar lavage fluid sample	6.9	74915970	0.322	1750944	0.0233721
BJ17	bronchoalveolar lavage fluid sample	5.99	65034300	0.024	132236	0.00203333
BJ18	bronchoalveolar lavage fluid sample	6.58	71449532	0.491	2661016	0.0372433
BJ19	bronchoalveolar lavage fluid sample	10.075	109361276	0.078	436244	0.00398902
BJ20	bronchoalveolar lavage fluid sample	5.89	63943848	0.242	1318482	0.0206194
BJ21	bronchoalveolar lavage fluid sample	13.39	145375762	0.442	2397790	0.0164937
BJ22	bronchoalveolar lavage fluid sample	5.195	56398678	0.022	122036	0.00216381
BJ23	bronchoalveolar lavage fluid sample	7.55	81986100	0.037	204480	0.00249408
BJ24	bronchoalveolar lavage fluid sample	6.56	71212514	0.058	318976	0.00447921
BJ25	bronchoalveolar lavage fluid sample	8.285	89962134	0.019	105222	0.00116963
BJ26	bronchoalveolar lavage fluid sample	7.445	80831640	0.011	63426	0.000784668
BJ27	bronchoalveolar lavage fluid sample	6.745	73229062	0.012	66224	0.00090434
BJ28	bronchoalveolar lavage fluid sample	7.09	76960650	0.021	112292	0.00145908
BJ29	bronchoalveolar lavage fluid sample	6.45	69992880	0.034	186810	0.00266899
BJ30	bronchoalveolar lavage fluid sample	7.125	77347984	0.011	63504	0.000821017
BJ31	bronchoalveolar lavage fluid sample	6.875	74639648	0.061	331044	0.00443523
BJ32	bronchoalveolar lavage fluid sample	8.12	88145030	0.033	180248	0.0020449
BJ33	bronchoalveolar lavage fluid sample	8.62	93556594	0.133	765220	0.00817922
GZ10	bronchoalveolar lavage fluid sample	7.05	23499521	0.159	875276	0.0372465
GZ11	bronchoalveolar lavage fluid sample	5.21	17347679	0.231	1296638	0.0747442
GZ12	bronchoalveolar lavage fluid sample	6.61	22043784	0.441	2464702	0.111809
GZ13	bronchoalveolar lavage fluid sample	19.66	65535672	0.941	5159030	0.0787209
GZ14	bronchoalveolar lavage fluid sample	7.95	26517615	0.231	1294510	0.048817
GZ15	bronchoalveolar lavage fluid sample	7.92	26392828	0.949	5202962	0.197135
GZ01	cerebrospinal fluid sample	5.98	19938639	0.041	227040	0.0113869
GZ02	cerebrospinal fluid sample	6.74	22471738	0.064	355900	0.0158377
GZ03	cerebrospinal fluid sample	5.22	17400674	0.091	500026	0.028736
GZ04	cerebrospinal fluid sample	8.55	28512817	0.044	251808	0.0088314
GZ05	cerebrospinal fluid sample	6.37	21233727	0.226	1239086	0.0583546
GZ06	cerebrospinal fluid sample	5.86	19536785	0.071	388708	0.0198962
GZ07	cerebrospinal fluid sample	5.53	18435026	0.194	1068342	0.0579517
GZ08	cerebrospinal fluid sample	5.45	18171172	0.045	252566	0.0138993
GZ09	cerebrospinal fluid sample	6.36	21204752	0.081	444996	0.0209857
GZ16	blood sample	9.62	32060721	0.052	293580	0.009157
GZ17	blood sample	11.03	36765353	0.056	319244	0.00868328
GZ18	blood sample	10.12	33730770	0.053	300984	0.00892313
GZ19	blood sample	10.62	35386515	0.041	225232	0.00636491
GZ20	blood sample	10.34	34456934	0.049	287024	0.00832993
GZ21	blood sample	10.39	34659009	0.055	306880	0.00885426
GZ22	blood sample	9.41	31342037	0.049	273388	0.00872273
GZ23	blood sample	10.26	34212878	0.056	314512	0.0091928
GZ24	blood sample	9.94	33140317	0.055	306754	0.00925622
GZ25	blood sample	9.65	32154404	0.081	449914	0.0139923
GZ26	blood sample	8.59	28665311	0.053	297744	0.0103869
GZ27	blood sample	9.86	32874411	0.053	259850	0.00790432
GZ28	blood sample	10.86	36200514	0.072	407450	0.0112554
GZ29	blood sample	9.75	32495038	0.055	310002	0.00953998
