# Supplementary material for: Targeting RNA with Next‐ and Third‐Generation Sequencing Improves Pathogen Identification in Clinical Samples
Source: Adv Sci (Weinh). 2021 Oct 23;8(23):2102593. doi: 10.1002/advs.202102593 (PMC8655164; doi:10.1002/advs.202102593)
Supplement: Supplementary file 5 — Supplemental Table 4 [file ADVS-8-2102593-s007.xlsx]

## Sheet: Sheet1
Supplementary Table 4: Mapping results of 16S rRNA, 23S rRNA, MetaPhlAn markers, fungi 18S and virus genomes for mtNGS. For each marker, the total number of bases, reads mapped, as well as ratio in relation to all quality filtered reads are shown.
Sample ID	Sample type	16s rRNA			23s rRNA			MetaPhlAN		Fungi			Virus
		Mapping base num (Mb)	Mapping Reads Num	Ratio	Mapping base num (Mb)	Mapping Reads Num	Ratio	Mapping Reads Num	Ratio	Mapping base num (Mb)	Mapping Reads Num	Ratio	Mapping base num (Mb)	Mapping Reads Num	Ratio
BJ01	bronchoalveolar lavage fluid sample	1.432	7928	8.13781e-05	1.309	7084	7.27148e-05	5872	6.0274e-05	0.010161	18	1.84764e-07	10.021	56297	0.000577869
BJ02	bronchoalveolar lavage fluid sample	0.188	1174	2.11841e-05	7.838	44597	0.000804725	249808	0.00450763	0.00714	11	1.98488e-07	16.365	94387	0.00170315
BJ03	bronchoalveolar lavage fluid sample	1.159	6633	6.40361e-05	5.978	33990	0.000328145	994	9.59625e-06	0.011068	18	1.73775e-07	15.128	86959	0.000839517
BJ04	bronchoalveolar lavage fluid sample	0.569	1391	3.95801e-05	24.092	69487	0.00197721	611735	0.0174066	0.010497	17	4.83725e-07	8.916	25435	0.000723738
BJ05	bronchoalveolar lavage fluid sample	1.859	5787	9.23468e-05	240.405	704741	0.011246	24342	0.00038844	0.006592	10	1.59576e-07	81.787	232234	0.0037059
BJ06	bronchoalveolar lavage fluid sample	1.312	7243	0.000152636	18.144	106634	0.00224716	21548	0.000454094	0.010978	20	4.21472e-07	11.872	68252	0.00143832
BJ07	bronchoalveolar lavage fluid sample	7.866	43545	0.00093909	71.136	418336	0.00902182	2137881	0.0461055	0.005003	6	1.29396e-07	12.996	72108	0.00155508
BJ08	bronchoalveolar lavage fluid sample	8.376	45533	0.000549892	35.598	197558	0.00238586	36085	0.000435791	0.870554	491	5.9297e-06	17.799	97366	0.00117587
BJ09	bronchoalveolar lavage fluid sample	46.98	268137	0.00552883	260.955	1783081	0.0367661	654740	0.0135004	0.007696	10	2.06194e-07	33.075	184041	0.00379482
BJ10	bronchoalveolar lavage fluid sample	327.398	2011661	0.0316693	166.516	967190	0.0152263	896778	0.0141178	0.016272	20	3.14857e-07	6.573	37004	0.000582548
BJ11	bronchoalveolar lavage fluid sample	0.094	580	1.64745e-05	20.868	120857	0.00343286	275464	0.00782437	0.006703	9	2.55639e-07	10.575	59485	0.00168963
BJ12	bronchoalveolar lavage fluid sample	0.525	2894	5.90108e-05	9.45	54091	0.00110296	132283	0.00269735	0.008334	13	2.6508e-07	6.475	36826	0.000750909
BJ13	bronchoalveolar lavage fluid sample	1.787	10003	0.000188177	4.975	27668	0.000520492	9977	0.000187688	0.010031	15	2.82181e-07	19.175	110214	0.00207335
BJ14	bronchoalveolar lavage fluid sample	0.022	181	3.73844e-06	80.445	486997	0.0100586	1297561	0.0268003	0.003733	5	1.03272e-07	5.673	31434	0.00064925
BJ15	bronchoalveolar lavage fluid sample	2.569	14429	0.000252619	11.797	66786	0.00116927	373	6.53039e-06	0.010647	17	2.97632e-07	24.411	141373	0.00247512
BJ16	bronchoalveolar lavage fluid sample	5.355	30021	0.00031182	29.58	167042	0.00173502	1512849	0.0157136	0.014367	25	2.59668e-07	66.3	378377	0.0039301
BJ17	bronchoalveolar lavage fluid sample	0.236	1316	4.06724e-05	0.047	239	7.38655e-06	10662	0.000329521	0.004136	5	1.5453e-07	4.909	28503	0.000880916
BJ18	bronchoalveolar lavage fluid sample	1.177	6392	8.87113e-05	43.066	247901	0.00344049	1090873	0.0151397	0.009045	15	2.08177e-07	13.244	73764	0.00102373
BJ19	bronchoalveolar lavage fluid sample	2.495	13004	0.000133481	2.6176	13493	0.000138501	0	0	0.009101	15	1.5397e-07	15.747	84073	0.00086298
BJ20	bronchoalveolar lavage fluid sample	1.497	4155	0.000100688	43.188	126164	0.00305731	154616	0.00374679	0.01109	17	4.11959e-07	458.387	1447369	0.0350739
BJ21	bronchoalveolar lavage fluid sample	0.564	47910	0.000864506	180.263	7084	0.000127826	71990	0.00129901	0.007314	10	1.80444e-07	0.251	22607	0.000407929
BJ22	bronchoalveolar lavage fluid sample	70.426	202399	0.00340345	623.904	1915657	0.0322128	3477	5.84677e-05	0.052564	55	9.24855e-07	63.203	182189	0.00306361
BJ23	bronchoalveolar lavage fluid sample	24.881	72171	0.00092872	175.202	507870	0.00653544	3689	4.74713e-05	0.16762	130	1.67288e-06	136.844	395868	0.00509416
BJ24	bronchoalveolar lavage fluid sample	406.691	1200251	0.0255526	402.795	1188558	0.0253036	97058	0.0020663	0.202832	195	4.15142e-06	52.979	149915	0.00319159
BJ25	bronchoalveolar lavage fluid sample	16.097	46580	0.00061605	147.168	426074	0.0056351	2544	3.3646e-05	0.102949	88	1.16386e-06	121.107	349625	0.00462402
BJ26	bronchoalveolar lavage fluid sample	39.961	224160	0.00386273	269.849	1606059	0.0276756	181182	0.00312213	0.043154	53	9.13296e-07	36.818	207299	0.00357218
BJ27	bronchoalveolar lavage fluid sample	4.725	26209	0.000334684	54.075	321056	0.00409982	154868	0.00197763	0.018466	40	5.10792e-07	12.075	67693	0.000864426
BJ28	bronchoalveolar lavage fluid sample	8.288	46323	0.000674652	37.555	212188	0.00309032	10396	0.000151408	0.012029	19	2.76718e-07	87.801	505960	0.00736885
BJ29	bronchoalveolar lavage fluid sample	19.116	107667	0.00152104	148.392	864581	0.0122142	67549	0.000954284	0.015941	22	3.108e-07	108.216	622056	0.00878796
BJ30	bronchoalveolar lavage fluid sample	15.66	89996	0.00135972	187.137	1153432	0.0174269	338394	0.00511269	0.018707	26	3.92826e-07	53.766	313520	0.00473688
BJ31	bronchoalveolar lavage fluid sample	0.017	182	3.24222e-06	34.335	196830	0.00350641	23414	0.000417106	0.005776	9	1.6033e-07	7.194	40250	0.000717029
BJ32	bronchoalveolar lavage fluid sample	0.484	2693	0.000101769	31.096	195671	0.00739445	36323	0.00137265	0.01022	18	6.80224e-07	3.336	18765	0.000709134
BJ33	bronchoalveolar lavage fluid sample	104.5	592050	0.00865115	524.172	3302982	0.0482638	203848	0.00297867	0.816976	460	6.72161e-06	30.932	170855	0.00249657
GZ10	bronchoalveolar lavage fluid sample	0.138	849	3.24434e-05	32.016	195522	0.00747161	44558	0.00170272	0.006624	11	4.2035e-07	2.9256	16360	0.000625175
GZ11	bronchoalveolar lavage fluid sample	0.067	386	1.2161e-05	0.0536	270	8.50642e-06	9132	0.000287706	0.004576	6	1.89032e-07	8.9166	51879	0.00163446
GZ12	bronchoalveolar lavage fluid sample	8.122	46375	0.0011032	24.497	140660	0.00334613	239842	0.00570554	0.010707	16	3.8062e-07	11.5542	66138	0.00157334
GZ13	bronchoalveolar lavage fluid sample	638.606	4008038	0.0931872	275.994	1608516	0.0373981	310519	0.00721959	0.00859	14	3.25501e-07	29.7356	167685	0.00389869
GZ14	bronchoalveolar lavage fluid sample	0.182	1051	2.95874e-05	13.65	76474	0.00215287	26094	0.000734588	0.009177	14	3.94123e-07	16.3779	98542	0.00277412
GZ15	bronchoalveolar lavage fluid sample	7.733	44834	0.00223345	8.621	50087	0.00249513	101100	0.00503639	0.006394	8	3.98528e-07	10.6288	58691	0.00292375
GZ01	cerebrospinal fluid sample	0.253	1455	4.7782e-05	0.46	2652	8.70914e-05	4785	0.000157139	0.008819	12	3.94079e-07	0.4305	2408	7.90784e-05
GZ02	cerebrospinal fluid sample	0.246	1272	2.2314e-05	0.041	3860	6.77137e-05	0	0	0.010091	15	2.63136e-07	0.5248	2924	5.1294e-05
GZ03	cerebrospinal fluid sample	0.14	834	2.79619e-05	12.768	75966	0.00254695	11746	0.000393814	0.006856	11	3.68803e-07	3.1031	17622	0.000590822
GZ04	cerebrospinal fluid sample	0.403	2155	6.00894e-05	0.868	4684	0.000130607	12159	0.000339038	0.008741	14	3.90372e-07	0.594	3436	9.58084e-05
GZ05	cerebrospinal fluid sample	119.637	711892	0.0230568	167.323	1019226	0.0330107	71399	0.00231247	0.221894	170	5.50597e-06	4.8138	26876	0.000870461
GZ06	cerebrospinal fluid sample	7.7	43776	0.00178742	107.36	749797	0.0306149	82254	0.00335851	0.013866	20	8.16619e-07	1.8602	10425	0.000425663
GZ07	cerebrospinal fluid sample	16.029	92035	0.00296101	228.105	1549992	0.0498674	227361	0.00731481	0.01144	20	6.43454e-07	3.4532	19383	0.000623603
GZ08	cerebrospinal fluid sample	0.51	3045	0.000104062	10.608	59286	0.00202607	113949	0.00389416	0.009396	16	5.46793e-07	0.513	2911	9.94822e-05
GZ09	cerebrospinal fluid sample	0.244	1485	4.3966e-05	8.601	48,653	0.00144045	27998	0.000828928	0.010996	16	4.73707e-07	0.9639	5335	0.000157952
GZ16	blood sample	1.566	9089	0.00017737	6.612	38478	0.000750888	15160	0.000295844	0.016298	25	4.87869e-07	0.3796	2162	4.21909e-05
GZ17	blood sample	11.628	65214	0.000927261	33.858	191350	0.00272076	13689	0.00019464	0.027956	50	7.10937e-07	0.8624	4987	7.09089e-05
GZ18	blood sample	1.136	6455	5.00428e-05	22.436	128182	0.000993739	381	2.95373e-06	0.010332	17	1.31794e-07	2.9097	17491	0.0001356
GZ19	blood sample	0.293	2328	1.86112e-05	0.879	4926	3.9381e-05	0	0	0.014438	20	1.5989e-07	0.5289	2936	2.34719e-05
GZ20	blood sample	0.575	3441	5.66604e-05	13.34	77028	0.00126836	0	0	0.008793	14	2.30528e-07	1.3181	7928	0.000130545
GZ21	blood sample	0.804	4868	6.52684e-05	9.782	55904	0.000749541	489	6.55634e-06	0.01139	21	2.81561e-07	1.1165	6352	8.51654e-05
GZ22	blood sample	2.072	11962	0.000311264	9.296	54002	0.00140519	3116	8.10818e-05	0.014819	25	6.50528e-07	1.2397	7096	0.000184646
GZ23	blood sample	1.13	6033	0.000133532	2.034	11603	0.000256816	0	0	0.011348	16	3.54137e-07	0.8736	4984	0.000110314
GZ24	blood sample	0.546	3093	3.78095e-05	1.001	5907	7.22084e-05	7659	9.36252e-05	0.01278	14	1.71139e-07	1.111	6314	7.71837e-05
GZ25	blood sample	0.74	4377	6.45871e-05	10.064	57416	0.000847232	3116	4.59798e-05	0.009754	17	2.50852e-07	0.3807	2131	3.14451e-05
GZ26	blood sample	1.771	9734	0.000165395	1.61	9116	0.000154894	14267	0.000242418	0.009043	14	2.37881e-07	0.477	2692	4.57411e-05
GZ27	blood sample	7.144	41218	0.000281985	3.008	16707	0.000114298	8968	6.13528e-05	0.009177	14	9.57783e-08	0.7261	3619	2.47587e-05
GZ28	blood sample	13.398	79328	0.00119694	482.02	4104694	0.0619337	282909	0.00426867	0.008334	13	1.96151e-07	2.0952	12177	0.000183733
GZ29	blood sample	1.245	7012	7.36562e-05	1.494	8449	8.87508e-05	0	0	0.008688	14	1.4706e-07	0.5775	3290	3.45592e-05
