# Supplementary material for: Targeting RNA with Next‐ and Third‐Generation Sequencing Improves Pathogen Identification in Clinical Samples
Source: Adv Sci (Weinh). 2021 Oct 23;8(23):2102593. doi: 10.1002/advs.202102593 (PMC8655164; doi:10.1002/advs.202102593)
Supplement: Supplementary file 6 — Supplemental Table 5 [file ADVS-8-2102593-s008.xlsx]

## Sheet: Sheet1
Supplementary Table 5: Mapping results of 16S rRNA, 23S rRNA, MetaPhlAn markers, fungi 18S and virus genomes for mNGS. For each marker, the total number of bases, reads mapped, as well as ratio in relation to all quality filtered reads are shown.
Sample ID	Sample types	16S rRNA			23S rRNA			MetaPhlAN		Fungi			Virus
		Total base num (Mb)	Total Reads Num	Ratio	Total base num (Mb)	Total Reads Num	Ratio	Total Reads Num	Ratio	Total base num (Mb)	Total Reads Num	Ratio	Total base num (Mb)	Total Reads Num	Ratio
BJ01	bronchoalveolar lavage fluid sample	0.0147	27	2.35999e-07	0	0	0	43	3.75851e-07	0.002602	2	1.74814e-08	6.0956	14029	0.000122624
BJ02	bronchoalveolar lavage fluid sample	0.0228	105	9.57178e-07	0.0152	102	9.2983e-07	142387	0.001298	0.002904	3	2.73479e-08	0.9956	5486	5.00103e-05
BJ03	bronchoalveolar lavage fluid sample	0.0268	132	9.94328e-07	0.0268	137	1.03199e-06	10859	8.17986e-05	0.003733	5	3.7664e-08	1.9028	10570	7.96216e-05
BJ04	bronchoalveolar lavage fluid sample	0.0291	86	5.75443e-07	0.0291	156	1.04383e-06	975961	0.00653035	0.003733	5	3.3456e-08	2.4735	13575	9.0833e-05
BJ05	bronchoalveolar lavage fluid sample	0.0084	23	4.92955e-07	0.0004	4	8.57313e-08	66208	0.00141902	0.000813	2	4.28656e-08	33.4908	218500	0.00468307
BJ06	bronchoalveolar lavage fluid sample	0	0	0	0	0	0	1272	1.94776e-05	0	0	0	0.3924	2358	3.61072e-05
BJ07	bronchoalveolar lavage fluid sample	0	0	0	0.0081	44	4.50459e-07	4940570	0.0505801	0.002091	1	1.02377e-08	29.4345	161086	0.00164915
BJ08	bronchoalveolar lavage fluid sample	0.0049	24	2.99912e-07	0.0049	26	3.24905e-07	79	9.8721e-07	0.000511	1	1.24963e-08	1.6611	9341	0.000116728
BJ09	bronchoalveolar lavage fluid sample	0.0179	78	9.59611e-07	0.0358	152	1.87001e-06	341113	0.00419661	0.003344	4	4.92108e-08	56.2955	348795	0.00429112
BJ10	bronchoalveolar lavage fluid sample	0.0311	233	1.90971e-06	0.033	252	2.06544e-06	1325452	0.0108637	0.001642	4	3.27848e-08	10.9228	61020	0.000500132
BJ11	bronchoalveolar lavage fluid sample	0.0058	41	4.98825e-07	0.0022	15	1.82497e-07	366559	0.00445972	0.001202	3	3.64994e-08	9.0479	51163	0.000622472
BJ12	bronchoalveolar lavage fluid sample	0	0	0	0	0	0	94415	0.00241878	0	0	0	1.1592	6394	0.000163805
BJ13	bronchoalveolar lavage fluid sample	0	0	0	0	0	0	1728	2.47116e-05	0	0	0	2.1465	13545	0.000193703
BJ14	bronchoalveolar lavage fluid sample	0.0408	218	2.19173e-06	0.1224	680	6.8366e-06	498078	0.00500759	0.003733	5	5.02692e-08	33.66	235694	0.00236963
BJ15	bronchoalveolar lavage fluid sample	0	0	0	0	0	0	8791	0.000105513	0.002091	1	1.20024e-08	0.3843	2123	2.54811e-05
BJ16	bronchoalveolar lavage fluid sample	0.0038	25	3.33707e-07	0.0079	6	8.00897e-08	780145	0.0104136	0.000813	2	2.66966e-08	3.7996	20856	0.000278392
BJ17	bronchoalveolar lavage fluid sample	0.0168	98	1.5069e-06	0.0264	151	2.32185e-06	8717	0.000134037	0.000813	2	3.0753e-08	2.5824	15933	0.000244994
BJ18	bronchoalveolar lavage fluid sample	0.0056	43	6.01823e-07	0.0029	21	2.93914e-07	1532155	0.0214439	0.002904	3	4.19877e-08	4.1735	22699	0.000317693
BJ19	bronchoalveolar lavage fluid sample	0.0234	152	1.38989e-06	0.0156	107	9.78408e-07	0	0	0.003733	5	4.572e-08	1.1076	6292	5.75341e-05
BJ20	bronchoalveolar lavage fluid sample	0	0	0	0	0	0	610662	0.00954997	0.002091	1	1.56387e-08	36.9534	212497	0.00332318
BJ21	bronchoalveolar lavage fluid sample	0.6188	3307	2.27479e-05	0.0442	126	8.66719e-07	851773	0.00585911	0.003293	4	2.75149e-08	6.7184	36895	0.000253791
BJ22	bronchoalveolar lavage fluid sample	2.2418	13844	0.000245467	0.3036	1711	3.03376e-05	23489	0.000416481	0.001642	4	7.09236e-08	2.4508	14337	0.000254208
BJ23	bronchoalveolar lavage fluid sample	0.0111	70	8.53803e-07	0.0222	128	1.56124e-06	1637	1.99668e-05	0.003344	4	4.87888e-08	10.8817	61483	0.00074992
BJ24	bronchoalveolar lavage fluid sample	0	0	0	0	0	0	137431	0.00192987	0	0	0	0.2146	1171	1.64437e-05
BJ25	bronchoalveolar lavage fluid sample	0.0002	2	2.22316e-08	0.0019	7	7.78105e-08	0	0	0.002091	1	1.11158e-08	3.1502	20889	0.000232198
BJ26	bronchoalveolar lavage fluid sample	0.0066	37	4.57742e-07	0.0044	25	3.09285e-07	13789	0.000170589	0.003344	4	4.94856e-08	0.33	1958	2.42232e-05
BJ27	bronchoalveolar lavage fluid sample	0	0	0	0	0	0	1118	1.52672e-05	0	0	0	2.4168	16659	0.000227492
BJ28	bronchoalveolar lavage fluid sample	0.0063	31	4.02803e-07	0.0063	30	3.8981e-07	7383	9.59321e-05	0.000813	2	2.59873e-08	1.1718	6623	8.6057e-05
BJ29	bronchoalveolar lavage fluid sample	0.0001	1	1.42872e-08	0	0	0	55463	0.000792409	0	0	0	3.4068	19740	0.000282029
BJ30	bronchoalveolar lavage fluid sample	0.0011	6	7.75715e-08	0.0033	20	2.58572e-07	0	0	0.002602	2	2.58572e-08	0.6237	3812	4.92838e-05
BJ31	bronchoalveolar lavage fluid sample	0	0	0	0	0	0	132751	0.00177856	0	0	0	3.8308	21858	0.000292847
BJ32	bronchoalveolar lavage fluid sample	0	0	0	0	0	0	13715	0.000155596	0.002091	1	1.13449e-08	0.1287	711	8.06625e-06
BJ33	bronchoalveolar lavage fluid sample	0.0002	2	2.13774e-08	0	0	0	93136	0.000995504	0.002602	2	2.13774e-08	3.1787	18648	0.000199323
GZ10	bronchoalveolar lavage fluid sample	0.0226	489	2.08089e-05	0.1431	809	3.44262e-05	98215	0.00417945	0.006025	7	2.97878e-07	2.9256	16360	0.000696184
GZ11	bronchoalveolar lavage fluid sample	0.0443	1379	7.94919e-05	0.4389	2423	0.000139673	22344	0.00128801	0.006461	9	5.18801e-07	8.9166	51879	0.00299054
GZ12	bronchoalveolar lavage fluid sample	0.0667	2177	9.8758e-05	0.7497	4106	0.000186266	435727	0.0197664	0.014718	24	1.08874e-06	11.5542	66138	0.0030003
GZ13	bronchoalveolar lavage fluid sample	0.0478	4116	6.28055e-05	2.5407	13780	0.000210267	358122	0.00546454	0.010626	15	2.28883e-07	29.7356	167685	0.00255868
GZ14	bronchoalveolar lavage fluid sample	0.0291	2911	0.000109776	0.7623	4275	0.000161214	48827	0.0018413	0.008941	15	5.65662e-07	16.3779	98542	0.0037161
GZ15	bronchoalveolar lavage fluid sample	0.1198	1356	5.13776e-05	11.0084	61012	0.00231169	2808336	0.106405	0.010604	18	6.82003e-07	10.6288	58691	0.00222375
GZ01	cerebrospinal fluid sample	0.0069	4	2.00615e-07	0.0041	15	7.52308e-07	2824	0.000141635	0.000511	1	5.01539e-08	0.4305	2408	0.000120771
GZ02	cerebrospinal fluid sample	0.0095	45	2.00252e-06	0.0256	155	6.89755e-06	3116	0.000138663	0.001253	3	1.33501e-07	0.5248	2924	0.000130119
GZ03	cerebrospinal fluid sample	0.0174	469	2.6953e-05	0.3822	2090	0.00012011	23429	0.00134644	0.006243	8	4.59752e-07	3.1031	17622	0.00101272
GZ04	cerebrospinal fluid sample	0.0051	138	4.83993e-06	0.0836	482	1.69047e-05	9386	0.000329185	0.00536	5	1.7536e-07	0.594	3436	0.000120507
GZ05	cerebrospinal fluid sample	0.0355	351	1.65303e-05	0.1808	1032	4.86019e-05	49116	0.00231311	0.005749	6	2.82569e-07	4.8138	26876	0.00126572
GZ06	cerebrospinal fluid sample	0.0121	365	1.86827e-05	0.2201	1194	6.11155e-05	13888	0.000710864	0.009177	10	5.11855e-07	1.8602	10425	0.000533609
GZ07	cerebrospinal fluid sample	0.0351	63	3.41741e-06	0.0388	261	1.41578e-05	42420	0.00230105	0.001253	3	1.62734e-07	3.4532	19383	0.00105142
GZ08	cerebrospinal fluid sample	0.0083	15	8.25483e-07	0.0045	17	9.35548e-07	29630	0.0016306	0.000813	2	1.10064e-07	0.513	2911	0.000160199
GZ09	cerebrospinal fluid sample	0.0127	36	1.69773e-06	0.0243	119	5.61195e-06	5240	0.000247114	0.003344	4	1.88637e-07	0.9639	5335	0.000251595
GZ16	blood sample	0.0054	1	3.11908e-08	0.0091	5	1.55954e-07	0	0	0	0	0	0.3796	2162	6.74345e-05
GZ17	blood sample	0.0051	280	7.61587e-06	0.1008	560	1.52317e-05	0	0	0.008041	11	2.99195e-07	0.8624	4987	0.000135644
GZ18	blood sample	0.0052	88	2.60889e-06	0.0212	107	3.17218e-06	0	0	0.003747	4	1.18586e-07	2.9097	17491	0.000518547
GZ19	blood sample	0.0039	193	5.45406e-06	0.1804	990	2.79768e-05	0	0	0.005692	8	2.26075e-07	0.5289	2936	8.29695e-05
GZ20	blood sample	0.0049	774	2.24628e-05	0.1421	843	2.44653e-05	0	0	0.004136	5	1.45109e-07	1.3181	7928	0.000230084
GZ21	blood sample	0.0053	129	3.72198e-06	0.0275	158	4.5587e-06	1272	3.67004e-05	0.003344	4	1.1541e-07	1.1165	6352	0.000183271
GZ22	blood sample	0.0052	347	1.10714e-05	0.0637	347	1.10714e-05	3116	9.94192e-05	0.004136	5	1.5953e-07	1.2397	7096	0.000226405
GZ23	blood sample	0.0055	70	2.04601e-06	0.0112	61	1.78295e-06	0	0	0.002934	2	5.84575e-08	0.8736	4984	0.000145676
GZ24	blood sample	0.0055	261	7.8756e-06	0.0385	219	6.60827e-06	2544	7.67645e-05	0.005235	5	1.50874e-07	1.111	6314	0.000190523
GZ25	blood sample	0.0084	43	1.3373e-06	0.0081	30	9.32998e-07	16869	0.000524625	0.003747	4	1.244e-07	0.3807	2131	6.6274e-05
GZ26	blood sample	0.0062	29	1.01168e-06	0.0106	69	2.40709e-06	0	0	0.004187	5	1.74427e-07	0.477	2692	9.39114e-05
GZ27	blood sample	0.0054	72	2.19015e-06	0.053	265	8.06098e-06	0	0	0.003344	4	1.21675e-07	0.7261	3619	0.000110086
GZ28	blood sample	0.0066	646	1.78451e-05	0.1656	932	2.57455e-05	3816	0.000105413	0.004187	5	1.3812e-07	2.0952	12177	0.000336376
GZ29	blood sample	0.0056	108	3.32358e-06	0.077	437	1.34482e-05	1007	3.09893e-05	0.003733	5	1.5387e-07	0.5775	3290	0.000101246
