# Supplementary material for: Targeting RNA with Next‐ and Third‐Generation Sequencing Improves Pathogen Identification in Clinical Samples
Source: Adv Sci (Weinh). 2021 Oct 23;8(23):2102593. doi: 10.1002/advs.202102593 (PMC8655164; doi:10.1002/advs.202102593)
Supplement: Supplementary file 7 — Supplemental Table 6 [file ADVS-8-2102593-s004.xlsx]

## Sheet: Supplementary Table 6
Supplementary Table 6: Comparison of mNGS and mtNGS in terms of congrugence with clinical diagnosis. For samples with culture identification of bacteria, fungi and viruses, the corresponding positive identification in mNGS and mtNGS are shown with their relative abundances (percentage) calculated using 16S/23S/MetaPhlAn markers. Specifically, fungi are in blue font and viruses in red. Note: The r…
Sample ID	Sample type	Clinical diagnosed pathogens	mNGS					mtNGS
			16S	23S	MetaPhlAN	18S	Virus	16S	23S	MetaPhlAN	18S	Virus
BJ03	bronchoalveolar lavage fluid sample	Streptococcus pneumoniae	□	□	0.00254985 (2/5)	□	□	□	0.0233 (1/35)	□	□	□
BJ03	bronchoalveolar lavage fluid sample	Klebsiella pneumoniae	□	□	□	□	□	□	□	□	□	□
BJ03	bronchoalveolar lavage fluid sample	Haemophilus influenza	□	□	□	□	□	□	□	□	□	□
BJ04	bronchoalveolar lavage fluid sample	Streptococcus pneumoniae	□	□	0.008146534 (3/6)	□	□	□	0.0000199 (103/741)	0.005929899 (3/5)	□	□
BJ04	bronchoalveolar lavage fluid sample	Klebsiella pneumoniae	□	□	□	□	□	□	□	□	□	□
BJ07	bronchoalveolar lavage fluid sample	Klebsiella pneumoniae	□	□	0.004809678 (9/16)	□	□	0.00000863 (89/641)	0.0357 (5/815)	0.011457995 (9/19)	□	□
BJ07	bronchoalveolar lavage fluid sample	Pseudomonas aeruginosa	□	0.000045 (1/1)	4.302928857 (1/16)	□	□	0.0000431 (107/641)	0.585 (1/815)	3.859386056 (1/19)	□	□
BJ07	bronchoalveolar lavage fluid sample	Stenotrophomonas maltophilia	□	□	0.552171138 (2/16)	□	□	0.00000216 (126/641)	0.033358228 (6/815)	0.455820297 (2/19)	□	□
BJ07	bronchoalveolar lavage fluid sample	Proteus mirabilis	□	□	0.001458874 (11/16)	□	□	□	0.000813 (23/815)	0.000314863 (17/19)	□	□
BJ08	bronchoalveolar lavage fluid sample	Candida albicans(culture)	□	□	□	□	□	□	□	□	□	□
BJ08	bronchoalveolar lavage fluid sample	Saccharomyces(culture)	□	□	□	□	□	□	□	□	0.0000145 (13/147)	□
BJ09	bronchoalveolar lavage fluid sample	Candida albicans(culture)	□	□	□	□	□	□	□	□	□	□
BJ09	bronchoalveolar lavage fluid sample	Staphylococcus aureus	□	□	0.020727605 (4/7)	□	□	0.0000825 (199/623)	0.623 (2/1052)	0.013295415 (6/7)	□	□
BJ10	bronchoalveolar lavage fluid sample	Staphylococcus aureus	□	□	0.00178923 (37/47)	□	□	0.000527 (353/3987)	0.464 (1/1361)	□	□	□
BJ10	bronchoalveolar lavage fluid sample	Acinetobacter baumannii	□	□	□	□	□	0.0142 (39/3987)	0.00801 (16/1361)	□	□	□
BJ11	bronchoalveolar lavage fluid sample	Acinetobacter baumannii	□	□	0.001503774 (10/12)	□	□	□	□	0.004422554 (9/11)	□	□
BJ12	bronchoalveolar lavage fluid sample	Candida albicans(culture)	□	□	□	□	□	□	□	□	□	□
BJ12	bronchoalveolar lavage fluid sample	Saccharomyces(culture)	□	□	□	□	□	□	□	□	□	□
BJ12	bronchoalveolar lavage fluid sample	Acinetobacter baumannii	□	□	□	□	□	□	□	□	□	□
BJ13	bronchoalveolar lavage fluid sample	Staphylococcus aureus	□	□	□	□	□	□	□	□	□	□
BJ13	bronchoalveolar lavage fluid sample	Acinetobacter baumannii	□	□	□	□	□	□	□	□	□	□
BJ16	bronchoalveolar lavage fluid sample	Klebsiella pneumoniae	□	□	0.850204569 (1/34)	□	□	0.0000229 (11/53)	0.0213 (3/278)	1.406424647 (1/32)	□	□
BJ16	bronchoalveolar lavage fluid sample	Staphylococcus aureus	□	□	0.013236163 (5/34)	□	□	□	□	0.002219646 (15/32)	□	□
BJ18	bronchoalveolar lavage fluid sample	Acinetobacter baumannii	□	□	2.013300801 (1/7)	□	□	□	0.0462 (2/514)	1.152584717 (1/5)	□	□
BJ18	bronchoalveolar lavage fluid sample	Stenotrophomonas maltophilia	□	□	0.11535135 (2/7)	□	□	0.000137 (4/14)	0.032563093 (5/514)	0.312537966 (2/5)	□	□
BJ19	bronchoalveolar lavage fluid sample	Klebsiella pneumoniae	□	□	□	□	□	□	□	□	□	□
BJ19	bronchoalveolar lavage fluid sample	Candida tropicalis	□	□	□	□	□	□	□	□	□	□
BJ20	bronchoalveolar lavage fluid sample	Klebsiella pneumoniae	□	□	0.204166631 (1/3)	□	□	□	0.0397 (3/685)	0.079934501 (1/3)	□	□
BJ20	bronchoalveolar lavage fluid sample	Acinetobacter baumannii	□	□	0.749897003 (2/3)	□	□	□	0.00000242 (126/685)	0.291535807 (2/3)	□	□
BJ21	bronchoalveolar lavage fluid sample	Acinetobacter baumannii	□	□	0.419808634 (1/25)	□	□	0.0000217 (122/640)	0.56 (5/1361)	0.054244977 (2/8)	□	□
BJ22	bronchoalveolar lavage fluid sample	Streptococcus viridans	□	□	□	□	□	0.0000992 (188/1029)	0.0145 (15/1263)	□	□	□
BJ22	bronchoalveolar lavage fluid sample	Neisseria	□	□	□	□	□	0.00000673 (205/1029)	0.038152802 (8/1263)	□	□	□
BJ23	bronchoalveolar lavage fluid sample	Pseudomonas aeruginosa	□	□	□	□	□	0.000018 (98/440)	0.0231 (4/1352)	□	□	□
BJ24	bronchoalveolar lavage fluid sample	Pseudomonas aeruginosa	□	□	0.010338071 (2/2)	□	□	0.000522 (243/992)	0.0247 (12/1100)	0.012645879 (5/6)	□	□
BJ25	bronchoalveolar lavage fluid sample	Acinetobacter baumannii	□	□	□	□	□	□	0.0134 (7/958)	□	□	□
BJ28	bronchoalveolar lavage fluid sample	Corynebacterium	□	□	□	□	□	0.00685 (3/596)	0.00000146 (181/815)	□	□	□
BJ29	bronchoalveolar lavage fluid sample	Staphylococcus aureus	□	□	□	□	□	0.000024 (139/627)	0.0000438 (250/1088)	□	□	□
BJ29	bronchoalveolar lavage fluid sample	Candida albicans	□	□	□	□	□	□	□	□	□	□
BJ30	bronchoalveolar lavage fluid sample	Streptococcus viridans	□	□	□	□	□	0.0000257 (131/683)	0.000402 (109/1038)	□	□	□
BJ31	bronchoalveolar lavage fluid sample	Coagulase negative Staphylococci	□	□	□	□	□	□	□	□	□	□
BJ33	bronchoalveolar lavage fluid sample	Enterococcus	□	□	□	□	□	0.0000161 (347/1140)	0.255 (5/1499)	0.006328541 (8/22)	□	□
BJ33	bronchoalveolar lavage fluid sample	Candida	□	□	□	□	□	□	□	□	□	□
GZ10	bronchoalveolar lavage fluid sample	Staphylococcus aureus	□	□	□	□	□	□	0.0000267496 (119/601)	□	□	□
GZ11	bronchoalveolar lavage fluid sample	Pseudomonas aeruginosa	□	□	□	□	□	□	□	□	□	□
GZ11	bronchoalveolar lavage fluid sample	Acinetobacter baumannii	□	□	□	□	□	□	□	□	□	□
GZ11	bronchoalveolar lavage fluid sample	Staphylococcus aureus	□	□	□	□	□	□	□	□	□	□
GZ12	bronchoalveolar lavage fluid sample	Pseudomonas aeruginosa	□	0.0000045364 (18/26)	0.443907453 (2/13)	□	□	0.0000166521 (122/716)	0.00012608 (56/404)	0.070438527 (3/11)	□	□
GZ12	bronchoalveolar lavage fluid sample	Acinetobacter baumannii	□	□	0.304915889 (3/13)	□	□	0.0000214099 (120/716)	0.00000951551 (92/404)	0.054052827 (4/11)	□	□
GZ12	bronchoalveolar lavage fluid sample	Staphylococcus aureus	□	□	□	□	□	□	0.00000713663 (93/404)	□	□	□
GZ12	bronchoalveolar lavage fluid sample	Klebsiella pneumoniae	□	□	0.080480738 (4/13)	□	□	0.00000713663 (126/716)	0.02869163 (3/404)	0.043481101 (5/11)	□	□
GZ12	bronchoalveolar lavage fluid sample	Escherichia coli	□	□	0.003815135 (11/13)	□	□	0.00000475775 (127/716)	0.1177425 (1/404)	0.113460505 (2/11)	□	□
GZ13	bronchoalveolar lavage fluid sample	Staphylococcus aureus	□	□	0.012010253 (10/29)	□	□	0.000385951 (384/1597)	0.1190892 (7/1489)	0.149109692 (2/19)	□	□
GZ14	bronchoalveolar lavage fluid sample	Escherichia coli	□	□	□	□	□	□	0.06083565 (1/433)	0.014320729 (2/9)	□	□
GZ15	bronchoalveolar lavage fluid sample	Klebsiella pneumoniae	0.0000075778 (12/19)	0.02368068 (3/172)	10.42116821 (1/11)	□	□	□	0.02830542 (3/272)	0.391458678 (1/6)	□	□
GZ01	cerebrospinal fluid samples	Elizabethkingia spp	□	□	□	□	□	□	□	□	□	□
GZ02	cerebrospinal fluid samples	Elizabethkingia spp	□	□	□	□	□	□	□	□	□	□
GZ03	cerebrospinal fluid samples	Staphylococcus warneri	□	□	□	□	□	□	0.0000067055 (84/952)	□	□	□
GZ04	cerebrospinal fluid samples	Acinetobacter baumannii	□	□	0.028457378 (1/2)	□	□	0.00000278837 (10/15)	□	0.01474769 (1/7)	□	□
GZ05	cerebrospinal fluid samples	Staphylococcus haemolyticus	□	0.0000047095 (13/16)	□	□	□	0.000537641 (342/3781)	0.1813924 (4/1430)	□	□	□
GZ06	cerebrospinal fluid samples	Acidophilus bacteria	□	□	□	□	□	□	□	□	□	□
GZ07	cerebrospinal fluid samples	Staphylococcus hominis	□	□	□	□	□	0.0000514763 (137/853)	0.002876238 (54/1061)		□	□
GZ08	cerebrospinal fluid samples	Staphylococcus capitis	□	□	0.147926617 (1/4)	□	□	□	0.06798351 (1/498)	0.36867888 (1/5)	□	□
GZ09	cerebrospinal fluid samples	Klebsiella pneumoniae	□	□	□	□	□	□	0.01586623 (4/885)	□	□	□
GZ09	cerebrospinal fluid samples	Staphylococcus epidermidis	□	□	□	□	□	□	0.0000030 (111/885)	□	□	□
GZ16	blood samples	Elizabethkingia spp	□	□	□	□	□	□	□	□	□	□
GZ17	blood samples	Elizabethkingia spp	□	□	□	□	□	□	□	□	□	□
GZ18	blood samples	influenza A virus	□	□	□	□	□	□	□	□	□	□
GZ19	blood samples	human rhinovirus	□	□	□	□	□	□	□	□	□	□
GZ20	blood samples	influenza A virus	□	□	□	□	□	□	□	□	□	□
GZ21	blood samples	Escherichia coli	□	□	0.003670042 (1/1)	□	□	□	0.02869773 (1/93)	□	□	□
GZ22	blood samples	hepatitis C virus	□	□	□	□	□	□	□	□	□	0.0188314744 (6/138)
GZ23	blood samples	hepatitis C virus	□	□	□	□	□	□	□	□	□	0.0086719304 (7/127)
GZ24	blood samples	influenza A virus	□	□	□	□	□	□	□	□	□	□
GZ25	blood samples	influenza A virus	□	□	□	□	□	□	□	□	□	□
GZ26	blood samples	influenza A virus	□	□	□	□	□	□	□	□	□	0.00001019489 (69/129)
GZ27	blood samples	influenza A virus	□	□	□	□	□	□	□	□	□	□
GZ29	blood samples	Staphylococcus aureus	□	□	□	□	□	□	□	□	□	□
