# Supplementary material for: Targeting RNA with Next‐ and Third‐Generation Sequencing Improves Pathogen Identification in Clinical Samples
Source: Adv Sci (Weinh). 2021 Oct 23;8(23):2102593. doi: 10.1002/advs.202102593 (PMC8655164; doi:10.1002/advs.202102593)
Supplement: Supplementary file 8 — Supplemental Table 7 [file ADVS-8-2102593-s001.xlsx]

## Sheet: Supplementary Table 7
Supplemtnary Table 7: Mapping results of 16S rRNA, 23S rRNA, MetaPhlAn markers, fungi 18S and virus genomes for mtTGS. For each marker, the total number of bases, reads mapped, as well as ratio in relation to all quality filtered reads are shown.
Sample ID	Sample type	Quality-filterd data		Human			Microbial data (kneaddata)			16S rRNA			23S rRNA			MetaPhlAN			Fungi			Virus
		Total Base Num (Mb)	Total Reads Num	Total base num (Mb)	Total Reads Num	Ratio	Total base num (Mb)	Total Reads Num	Ratio	Total base num (Mb)	Total Reads Num	Ratio	Total base num (Mb)	Total Reads Num	Ratio	Total base num (Mb)	Total Reads Num	Ratio	Total base num (Mb)	Total Reads Num	Ratio	Total base num (Mb)	Total Reads Num	Ratio
BJ01	bronchoalveolar lavage fluid sample	187	305482	154	262209	0.858345	15.5	43273	0.141655	0.164	239	0.00078237	0.28	397	0.00129959	6	14278	0.0467393	0.028	39	0.000127667	0.28	789	0.0025828
BJ02	bronchoalveolar lavage fluid sample	148	219188	126.5	195564	0.89222	9	23624	0.10778	0.092	134	0.000611347	0.162	242	0.00110408	4.3	9955	0.0454176	0.014	28	0.000127744	0.134	331	0.00151012
BJ04	bronchoalveolar lavage fluid sample	185.5	257291	154	219420	0.852809	17	37871	0.147191	0.2	350	0.00136033	0.276	438	0.00170235	10	21907	0.0851448	0.018	22	8.55063e-05	0.042	95	0.000369232
BJ05	bronchoalveolar lavage fluid sample	201	309412	170	275128	0.889196	13	34284	0.110804	0.234	418	0.00135095	0.346	635	0.00205228	7	15672	0.0506509	0.02	38	0.000122814	0.298	663	0.00214277
BJ06	bronchoalveolar lavage fluid sample	130	182587	113.5	167505	0.917398	6	15082	0.0826017	0.062	94	0.000514823	0.116	164	0.000898202	3.75	8788	0.0481305	0.008	11	6.02453e-05	0.07	169	0.000925586
BJ07	bronchoalveolar lavage fluid sample	184.5	272067	152.5	230395	0.846832	16.5	41672	0.153168	0.146	306	0.00112472	0.196	394	0.00144817	12	27293	0.100317	0.002	1	3.67557e-06	0.196	442	0.0016246
BJ08	bronchoalveolar lavage fluid sample	116	205392	67.5	120083	0.584653	37	85309	0.415347	7.5	14450	0.0703533	17.5	35622	0.173434	16	34711	0.168999	5.5	11987	0.0583616	0.086	236	0.00114902
BJ09	bronchoalveolar lavage fluid sample	151.5	215081	121.5	174217	0.810006	18	40864	0.189994	6	11907	0.0553605	8.5	16810	0.0781566	5.5	11874	0.0552071	0.036	89	0.000413798	0.18	361	0.00167844
BJ10	bronchoalveolar lavage fluid sample	106	184325	49.5	76742	0.416341	46.5	107583	0.583659	22	47414	0.25723	34	70727	0.383708	3.55	8713	0.0472698	0.138	407	0.00220806	0.058	151	0.000819205
BJ11	bronchoalveolar lavage fluid sample	201.5	258729	176	233420	0.90218	10.5	25309	0.0978205	0.05	90	0.000347854	0.062	116	0.000448346	7.5	15956	0.0616707	0.002	3	1.15951e-05	0.106	224	0.000865771
BJ12	bronchoalveolar lavage fluid sample	550	731663	417.5	606885	0.82946	56.5	124778	0.17054	0.044	80	0.00010934	0.084	155	0.000211846	33	73387	0.100302	0.012	32	4.3736e-05	0.134	305	0.000416859
BJ14	bronchoalveolar lavage fluid sample	289.5	407500	247.5	362593	0.889799	18.5	44907	0.110201	0.242	571	0.00140123	0.3	676	0.0016589	11.5	25032	0.0614282	0.008	16	3.92638e-05	0.248	569	0.00139632
BJ15	bronchoalveolar lavage fluid sample	186.5	250649	156.5	215664	0.860422	16	34985	0.139578	0.024	41	0.000163575	0.03	55	0.00021943	11	24362	0.0971957	0.002	2	7.97929e-06	0.048	108	0.000430881
BJ17	bronchoalveolar lavage fluid sample	73	108605	61.5	94308	0.868358	5.5	14297	0.131642	0.006	9	8.28691e-05	0.006	8	7.36614e-05	3.9	9221	0.084904	0.002	1	9.20768e-06	0.062	146	0.00134432
BJ18	bronchoalveolar lavage fluid sample	280	383267	228	320164	0.835355	30	63103	0.164645	3.6	7892	0.0205914	4	8207	0.0214133	19.5	35511	0.0926534	0.01	25	6.52287e-05	0.32	600	0.00156549
BJ20	bronchoalveolar lavage fluid sample	187.5	244642	162.5	220181	0.900013	11	24461	0.0999869	0.066	118	0.000482337	0.074	124	0.000506863	8.5	17624	0.07204	0.002	1	4.08761e-06	0.21	383	0.00156555
BJ22	bronchoalveolar lavage fluid sample	209	330673	170.5	280814	0.84922	19.5	49859	0.15078	0.264	634	0.0019173	0.358	862	0.0026068	14.5	32300	0.0976796	0.034	99	0.000299389	0.232	547	0.0016542
BJ23	bronchoalveolar lavage fluid sample	164	278930	127	224133	0.803546	21	54797	0.196454	0.304	629	0.00225505	0.498	1006	0.00360664	12	26367	0.0945291	0.046	113	0.00040512	0.302	639	0.0022909
BJ24	bronchoalveolar lavage fluid sample	223.5	371395	174	299430	0.806231	28.5	71965	0.193769	2.85	6520	0.0175554	4.15	9003	0.024241	17.5	40030	0.107783	0.074	204	0.00054928	0.55	1171	0.00315298
BJ25	bronchoalveolar lavage fluid sample	109	182612	90	157808	0.864171	9	24804	0.135829	0.062	147	0.000804985	0.09	217	0.00118831	5.5	13551	0.0742065	0.006	12	6.57131e-05	0.078	196	0.00107331
BJ27	bronchoalveolar lavage fluid sample	135.5	258668	104	211427	0.817368	17	47241	0.182632	0.7	1495	0.00577961	1	2166	0.00837367	7.5	18708	0.0723244	0.046	133	0.000514173	0.388	1044	0.00403606
BJ28	bronchoalveolar lavage fluid sample	145.5	272149	115.5	229535	0.843417	14.5	42614	0.156583	0.5	1126	0.00413744	0.85	1840	0.006761	6	14800	0.054382	0.088	224	0.000823079	0.216	626	0.00230021
BJ29	bronchoalveolar lavage fluid sample	250	400410	205	345353	0.862498	22	55057	0.137502	1.25	2862	0.00714767	1.65	3791	0.0094678	13.5	30871	0.0770985	0.126	339	0.000846632	0.232	575	0.00143603
BJ30	bronchoalveolar lavage fluid sample	145.5	226261	121.5	198294	0.876395	11.5	27967	0.123605	0.252	627	0.00277114	0.46	1163	0.00514008	7	16008	0.0707502	0.028	83	0.000366833	0.108	256	0.00113144
BJ32	bronchoalveolar lavage fluid sample	126	153800	112	142286	0.925137	5.5	11514	0.0748635	0.026	53	0.000344603	0.028	60	0.000390117	4.35	9405	0.0611508	0.002	1	6.50195e-06	0.05	116	0.000754226
BJ33	bronchoalveolar lavage fluid sample	118.5	209119	74.5	134538	0.643356	32	74581	0.356644	13	26406	0.126273	19.5	42609	0.203755	7	14082	0.0673396	0.164	482	0.00230491	0.058	121	0.000578618
GZ11	bronchoalveolar lavage fluid sample	110.5	172725	89	144013	0.83377	11.5	28712	0.16623	0.03	83	0.000480533	0.042	103	0.000596324	5.5	11775	0.0681719	0.032	90	0.000521059	0.094	226	0.00130844
GZ12	bronchoalveolar lavage fluid sample	124	169963	101	143340	0.84336	13	26623	0.15664	0.18	254	0.00149444	0.25	344	0.00202397	9.5	15776	0.0928202	0.002	1	5.88363e-06	0.134	250	0.00147091
GZ13	bronchoalveolar lavage fluid sample	129.5	159468	112.5	142468	0.893396	8	17000	0.106604	0.072	138	0.000865377	0.126	258	0.00161788	3.45	6780	0.0425164	0.01	29	0.000181855	0.03	55	0.000344897
GZ14	bronchoalveolar lavage fluid sample	172	290942	135	234867	0.807264	20.5	56075	0.192736	0.016	33	0.000113425	0.038	75	0.000257783	10	23141	0.0795382	0.002	5	1.71856e-05	0.222	533	0.00183198
GZ03	cerebrospinal fluid sample	131	179120	91	123901	0.691721	29.5	55219	0.308279	0.85	1726	0.009636	1.55	3492	0.0194953	6.5	12999	0.0725715	0.032	79	0.000441045	0.028	61	0.000340554
GZ05	cerebrospinal fluid sample	181.5	251507	139.5	186863	0.742973	27.5	64644	0.257027	0.218	535	0.00212718	0.392	990	0.00393627	8.5	16951	0.0673977	0.06	175	0.000695806	0.062	133	0.000528812
GZ06	cerebrospinal fluid sample	212.5	277766	176	232827	0.838213	21	44939	0.161787	0.084	182	0.000655228	0.148	312	0.00112325	9	19516	0.0702606	0.04	75	0.000270011	0.068	144	0.000518422
GZ07	cerebrospinal fluid sample	143.5	202331	105	140174	0.692795	26.5	62157	0.307205	0.256	655	0.00323727	0.55	1343	0.00663764	7.5	15316	0.0756977	0.086	254	0.00125537	0.036	79	0.000390449
GZ09	cerebrospinal fluid sample	123	164186	104	141474	0.861669	10	22712	0.138331	0.062	162	0.000986686	0.124	311	0.00189419	5.5	10818	0.0658887	0.018	48	0.000292351	0.062	130	0.000791785
GZ16	blood sample	289	410595	252.5	379348	0.923898	13	31247	0.0761018	0.044	106	0.000258162	0.088	214	0.000521195	8	17104	0.0416566	0.012	40	9.74196e-05	0.1	221	0.000538243
GZ20	blood sample	304.5	440436	264.5	404802	0.919094	14.5	35634	0.0809062	0.008	22	4.99505e-05	0.018	50	0.000113524	7.5	15948	0.0362096	0.004	10	2.27048e-05	0.078	186	0.000422309
GZ21	blood sample	416	530459	326	411577	0.775888	59	118882	0.224112	0.008	13	2.45071e-05	0.016	24	4.52438e-05	16.5	33683	0.0634978	0.002	1	1.88516e-06	0.04	87	0.000164009
GZ23	blood sample	435.5	645665	381	600924	0.930706	17.5	44741	0.0692944	0.022	52	8.05371e-05	0.052	130	0.000201343	8.5	16719	0.0258942	0.006	17	2.63294e-05	0.086	192	0.000297368
GZ24	blood sample	357.5	527735	311	486082	0.921072	16	41653	0.0789279	0.02	49	9.28496e-05	0.046	102	0.000193279	7.5	15520	0.0294087	0.014	41	7.76905e-05	0.074	163	0.000308867
GZ25	blood sample	377.5	474202	288	354128	0.746787	62	120074	0.253213	0.01	13	2.74145e-05	0.028	37	7.80258e-05	20	39696	0.0837112	0.002	3	6.32642e-06	0.03	58	0.000122311
GZ26	blood sample	437.5	553484	354	449208	0.811601	51.5	104276	0.188399	0.008	15	2.71011e-05	0.024	45	8.13032e-05	22	44971	0.0812508	0.004	10	1.80674e-05	0.03	64	0.000115631
GZ29	blood sample	155	209515	136.5	193013	0.921237	6.5	16502	0.0787629	0.056	83	0.000396153	0.096	144	0.000687302	3.45	7552	0.0360452	0.016	22	0.000105004	0.052	105	0.000501157
