# Supplementary material for: Targeting RNA with Next‐ and Third‐Generation Sequencing Improves Pathogen Identification in Clinical Samples
Source: Adv Sci (Weinh). 2021 Oct 23;8(23):2102593. doi: 10.1002/advs.202102593 (PMC8655164; doi:10.1002/advs.202102593)
Supplement: Supplementary file 9 — Supplemental Table 8 [file ADVS-8-2102593-s002.xlsx]

## Sheet: Supplementary Table 8
Supplementary Table 8: Comparison of mtTGS and mtNGS in terms of congrugence with clinical diagnosis. For samples with culture identification of bacteria, fungi and viruses, the corresponding positive identification in mtNGS and mtTGS are shown with their relative abundances (percentage) calculated using 16S/23S/MetaPhlAn markers. Specifically, fungi are in blue font and viruses in red. Note: The…
Sample ID	Sample type	Clinical diagnosis	mtNGS					mtTGS
			16S	23S	MetaPhlAn	18S	Virus	16S	23S	MetaPhlAn	18S	Virus
BJ04	bronchoalveolar lavage fluid samples	Streptococcus pneumoniae	□	0.0000199 (103/741)	0.005929899 (3/5)	□	□	0.0054413 (3/45)	0.000777 (14/61)	2.173026 (1/76)	□	□
BJ04	bronchoalveolar lavage fluid samples	Klebsiella pneumoniae	□	□	□	□	□	0.00194332 (8/45)	0.001166 (13/61)	0.01166 (17/76)	□	□
BJ07	bronchoalveolar lavage fluid samples	Klebsiella pneumoniae	0.00000863 (89/641)	0.0357 (5/815)	0.011457995 (9/19)	□	□	0.00220534 (5/33)	0.001103 (9/39)	0.016172 (17/132)	□	□
BJ07	bronchoalveolar lavage fluid samples	Pseudomonas aeruginosa	0.0000431 (107/641)	0.585 (1/815)	3.859386056 (1/19)	□	□	0.05844149 (1/33)	0.063955 (1/39)	0.244058 (7/132)	□	□
BJ07	bronchoalveolar lavage fluid samples	Stenotrophomonas maltophilia	0.00000216 (126/641)	0.033358228 (6/815)	0.455820297 (2/19)	□	□	0.00551335 (3/33)	0.004411 (5/39)	0.008821 (21/132)	□	□
BJ07	bronchoalveolar lavage fluid samples	Proteus mirabilis	□	0.000813 (23/815)	0.000314863 (17/19)	□	□	0.00036756 (10/33)	□	0.001103 (34/132)	□	□
BJ08	bronchoalveolar lavage fluid samples	Candida albicans	□	□	□	□	□	□	□	□	0.820382 (2/291)	□
BJ08	bronchoalveolar lavage fluid samples	Saccharomyces	□	□	□	0.0000145 (13/147)	□	□	□	□	0.70937524343694 (3/291)	□
BJ09	bronchoalveolar lavage fluid samples	Candida albicans	□	□	□	□	□	□	□	□	□	□
BJ09	bronchoalveolar lavage fluid samples	Staphylococcus aureus	0.0000825 (199/623)	0.623 (2/1052)	0.013295415 (6/7)	□	□	0.43053547 (4/124)	0.504461 (5/131)	0.029291 (17/148)	□	□
BJ10	bronchoalveolar lavage fluid samples	Staphylococcus aureus	0.000527 (353/3987)	0.464 (1/1361)	□	□	□	0.21375288 (16/456)	0.164384 (27/392)	0.035806 (22/213)	□	□
BJ10	bronchoalveolar lavage fluid samples	Acinetobacter baumannii	0.0142 (39/3987)	0.00801 (16/1361)	□	□	□		0.009223 (71/392)	0.00651 (52/213)	□	□
BJ11	bronchoalveolar lavage fluid samples	Acinetobacter baumannii	□	□	0.004422554 (9/11)	□	□	0.00154602 (4/16)	0.000773 (7/30)	0.005025 (21/73)	□	□
BJ12	bronchoalveolar lavage fluid samples	Acinetobacter baumannii	□	□	□	□	□	0.00191345 (1/30)	0.001503 (4/55)	0.003964 (20/80)	□	□
BJ12	bronchoalveolar lavage fluid samples	Candida albicans	□	□	□	□	□	□	□	□	□	□
BJ12	bronchoalveolar lavage fluid samples	Saccharomyces	□	□	□	□	□	□	□	□	□	□
BJ18	bronchoalveolar lavage fluid samples	Acinetobacter baumannii	□	0.0462 (2/514)	1.152584717 (1/5)	□	□	1.42981264 (1/51)	1.190293 (1/88)	2.699424 (1/160)	□	□
BJ18	bronchoalveolar lavage fluid samples	Stenotrophomonas maltophilia	0.000137 (4/14)	0.032563093 (5/514)	0.312537966 (2/5)	□	□	0.03157068 (4/51)	0.016438 (10/88)	0.006262 (23/160)	□	□
BJ20	bronchoalveolar lavage fluid samples	Klebsiella pneumoniae	□	0.0397 (3/685)	0.079934501 (1/3)	□	□	0.01716794 (2/15)	0.012672 (2/23)	0.089519 (12/98)	□	□
BJ20	bronchoalveolar lavage fluid samples	Acinetobacter baumannii	□	0.00000242 (126/685)	0.291535807 (2/3)	□	□	0.02289059 (1/15)	0.017577 (1/23)	0.621316 (5/98)	□	□
BJ22	bronchoalveolar lavage fluid samples	Streptococcus viridans	0.0000992 (188/1029)	0.0145 (15/1263)	□	□	□	0.01512067 (3/115)	0.003931 (65/158)	2.397837 (1/138)	□	□
BJ22	bronchoalveolar lavage fluid samples	Neisseria	0.00000673 (205/1029)	0.038152802 (8/1263)	□	□	□	0.00060483 (19/115)	0.001512 (73/158)	0.030544 (17/138)	□	□
BJ23	bronchoalveolar lavage fluid samples	Pseudomonas aeruginosa	0.000018 (98/440)	0.0231 (4/1352)	□	□	□	0.00896282 (4/115)	0.014699 (6/179)	0.00251 (38/161)	□	□
BJ24	bronchoalveolar lavage fluid samples	Pseudomonas aeruginosa	0.000522 (243/992)	0.0247 (12/1100)	0.012645879 (5/6)	□	□	0.00269255 (26/172)	0.006731 (20/229)	0.004308 (30/184)	□	□
BJ25	bronchoalveolar lavage fluid samples	Acinetobacter baumannii	□	0.0134 (7/958)	□	□	□	0.00054761 (8/56)	0.001095 (10/80)	0.006024 (24/83)	□	□
BJ28	bronchoalveolar lavage fluid samples	Corynebacterium	0.00685 (3/596)	0.00000146 (181/815)	□	□	□	0.003674 (21/161)	0.008451 (15/221)	0.00147 (39/160)	□	□
BJ29	bronchoalveolar lavage fluid samples	Staphylococcus aureus	0.000024 (139/627)	0.0000438 (250/1088)	□	□	□	0.00449539 (19/232)	0.007742 (22/293)	0.003996 (34/200)	□	□
BJ29	bronchoalveolar lavage fluid samples	Candida albicans	□	□	□	□	□	□	□	□	0.000749 (11/88)	□
BJ30	bronchoalveolar lavage fluid samples	Streptococcus viridans	0.0000257 (131/683)	0.000402 (109/1038)	□	□	□	0.01060722 (6/116)	0.00221 (21/158)	1.754169 (1/126)	□	□
BJ33	bronchoalveolar lavage fluid samples	Enterococcus	0.0000161 (347/1140)	0.255 (5/1499)	0.006328541 (8/22)	□	□	0.63839249 (4/335)	5.558079 (1/391)	0.621656 (3/244)	□	□
BJ33	bronchoalveolar lavage fluid samples	Candida	□	□	□	□	□	□	□	□	0.002869 (10/82)	□
GZ11	bronchoalveolar lavage fluid samples	Pseudomonas aeruginosa	□	□	□	□	□	0.00057895 (6/22)	□	□	□	□
GZ11	bronchoalveolar lavage fluid samples	Acinetobacter baumannii	□	□	□	□	□	□	□	0.000579 (26/70)	□	□
GZ11	bronchoalveolar lavage fluid samples	Staphylococcus aureus	□	□	□	□	□	□	□	0.000579 (26/70)	□	□
GZ12	bronchoalveolar lavage fluid samples	Pseudomonas aeruginosa	0.0000166521 (122/716)	0.00012608 (56/404)	0.070438527 (3/11)	□	□	0.00706036 (6/24)	0.03471344 (3/36)	0.403617 (8/215)	□	□
GZ12	bronchoalveolar lavage fluid samples	Acinetobacter baumannii	0.0000214099 (120/716)	0.00000951551 (92/404)	0.054052827 (4/11)	□	□	0.05001088 (1/24)	0.060013 (1/36)	0.575419 (5/215)	□	□
GZ12	bronchoalveolar lavage fluid samples	Staphylococcus aureus	□	0.00000713663 (93/404)	□	□	□	□	0.000588 (11/36)	0.005884 (39/215)	□	□
GZ12	bronchoalveolar lavage fluid samples	Klebsiella pneumoniae	0.00000713663 (126/716)	0.02869163 (3/404)	0.043481101 (5/11)	□	□	0.04118543 (2/24)	0.021181 (4/36)	0.335367 (10/215)	□	□
GZ12	bronchoalveolar lavage fluid samples	Escherichia coli	0.00000475775 (127/716)	0.1177425 (1/404)	0.113460505 (2/11)	□	□	0.00058836 (10/24)	0.001177 (10/36)	0.121203 (16/215)	□	□
GZ13	bronchoalveolar lavage fluid samples	Staphylococcus aureus	0.000385951 (384/1597)	0.1190892 (7/1489)	0.149109692 (2/19)	□	□	□	0.008779 (3/85)	0.066471 (12/91)	□	□
GZ14	bronchoalveolar lavage fluid samples	Escherichia coli	□	0.06083565 (1/433)	0.014320729 (2/9)	□	□	□	□	0.002062 (30/107)	□	□
GZ03	cerebrospinal fluid samples	Staphylococcus warneri	□	0.0000067055 (84/952)	□	□	□	0.00055828 (16/38)	0.001117 (26/80)	□	□	□
GZ05	cerebrospinal fluid samples	Staphylococcus haemolyticus	0.000537641 (342/3781)	0.1813924 (4/1430)	□	□	□	0.00119280 (14/104)	0.002783 (18/164)	□	□	□
GZ06	cerebrospinal fluid samples	Acidophilus bacteria	□	□	□	□	□	0.00072003 (9/67)	□	□	□	□
GZ07	cerebrospinal fluid samples	Staphylococcus hominis	0.0000514763 (137/853)	0.002876238 (54/1061)	□	□	□	0.00098848 (20/134)	0.000988 (27/185)	0.002965 (40/178)	□	□
GZ09	cerebrospinal fluid samples	Klebsiella pneumoniae	□	0.01586623 (4/885)	□	□	□	0.003045326 (6/64)	0.006091 (6/100)	0.006699719 (19/90)	□	□
GZ09	cerebrospinal fluid samples	Staphylococcus epidermidis	□	0.0000030 (111/885)	□	□	□		0.006091 (6/100)	0.00121813 (25/90)	□	□
GZ16	blood samples	Elizabethkingia spp	□	□	□	□	□	□	□	□	□	□
GZ20	blood samples	Influenza A virus	□	□	□	□	□	□	□	□	□	□
GZ21	blood samples	Escherichia coli	□	0.02869773 (1/93)	□	□	□	□	0.000189 (3/18)	0.000189 (25/42)	□	□
GZ23	blood samples	Hepatitis C virus	□	□	□	□	0.0086719304 (7/127)	□	□	□	□	□
GZ24	blood samples	Influenza A virus	□	□	□	□	□	□	□	□	□	□
GZ25	blood samples	Influenza A virus	□	□	□	□	□	□	□	□	□	□
GZ26	blood samples	Influenza A virus	□	□	□	□	0.00001019489 (69/129)	□	□	□	□	□
GZ29	blood samples	Staphylococcus aureus	□	□	□	□	□	0.00190917 (5/24)	0.001432 (7/42)	□	□	□
