# Supplementary material for: Targeting RNA with Next‐ and Third‐Generation Sequencing Improves Pathogen Identification in Clinical Samples
Source: Adv Sci (Weinh). 2021 Oct 23;8(23):2102593. doi: 10.1002/advs.202102593 (PMC8655164; doi:10.1002/advs.202102593)
Supplement: Supplementary file 10 — Supplemental Table 9 [file ADVS-8-2102593-s005.xlsx]

## Sheet: Supplementary Table 9
Supplemtnary Table 9: Mapping results of 16S rRNA, 23S rRNA, MetaPhlAn markers, fungi 18S and virus genomes for direct RNA sequencing. For each marker, the total number of bases, reads mapped, as well as ratio in relation to all quality filtered reads are shown.
Sample ID	Sample type	Quality-filterd data		Human			16s rRNA			23s rRNA			MetaPhlAn			Fungi			Virus
		Total Base Num (kb)	Total Reads Num	Total base num (kb)	Total Reads Num	Ratio	Mapping base num (Kb)	Mapping Reads Num	Ratio	Mapping base num (Kb)	Mapping Reads Num	Ratio	Mapping base num (Kb)	Mapping Reads Num	Ratio	Mapping base num (Kb)	Mapping Reads Num	Ratio	Mapping base num (Kb)	Mapping Reads Num	Ratio
BJ03	bronchoalveolar lavage fluid sample	114	437	60	348	0.796339	2	9	0.020595	2	9	0.020595	18	121	0.276888	0	0	0	6	46	0.105263
BJ13	bronchoalveolar lavage fluid sample	11500	26312	4200	15708	0.59699	44	317	0.0120477	50	318	0.0120857	600	3502	0.133095	68	160	0.00608088	108	970	0.0368653
BJ16	bronchoalveolar lavage fluid sample	20	92	6	41	0.445652	2	14	0.152174	2	9	0.0978261	10	73	0.793478	0	0	0	4	34	0.369565
BJ19	bronchoalveolar lavage fluid sample	216	726	84	464	0.639118	4	30	0.0413223	4	19	0.0261708	42	282	0.38843	2	6	0.00826446	16	121	0.166667
BJ21	bronchoalveolar lavage fluid sample	4000	6973	74	400	0.0573641	32	179	0.0256704	42	209	0.0299728	458	1581	0.226732	212	385	0.055213	14	133	0.0190736
BJ31	bronchoalveolar lavage fluid sample	12	42	2	18	0.428571	2	4	0.0952381	2	5	0.119048	4	28	0.666667	2	1	0.0238095	2	16	0.380952
GZ10	bronchoalveolar lavage fluid sample	92	382	10	98	0.256545	14	78	0.204188	10	58	0.151832	48	344	0.900524	2	4	0.0104712	10	96	0.251309
GZ15	bronchoalveolar lavage fluid sample	40	172	4	32	0.186047	8	36	0.209302	6	28	0.162791	24	141	0.819767	0	0	0	6	42	0.244186
GZ17	blood sample	30	77	14	40	0.519481	2	4	0.0519481	2	4	0.0519481	4	28	0.363636	0	0	0	4	20	0.25974
GZ18	blood sample	28	76	12	36	0.473684	2	3	0.0394737	2	3	0.0394737	6	32	0.421053	2	1	0.0131579	2	14	0.184211
GZ02	cerebrospinal fluid sample	28	107	4	17	0.158879	4	21	0.196262	6	22	0.205607	14	84	0.785047	0	0	0	4	18	0.168224
