# Supplementary material for: Targeting RNA with Next‐ and Third‐Generation Sequencing Improves Pathogen Identification in Clinical Samples
Source: Adv Sci (Weinh). 2021 Oct 23;8(23):2102593. doi: 10.1002/advs.202102593 (PMC8655164; doi:10.1002/advs.202102593)
Supplement: Supplementary file 11 — Supplemental Table 10 [file ADVS-8-2102593-s003.xlsx]

## Sheet: Sheet1
Supplementary Table 10: Summary of direct RNA sequencing results for COVID-19 patients, specifically for SARS-CoV-2 reads and ratios determined by RT-PCR.
Sample ID	Sample type	Total Base Num (Mb)	Total Reads Num	Mapped base Num	Mapped Reads Num	Mapped ratio	Ct value	TCID50
COVID13	bronchoalveolar lavage fluid sample	1176.64	1182031	22.56	25	2.115e-05	33.9685	1.07231
COVID01	bronchoalveolar lavage fluid sample	626.057	661558	1.98	10	1.51158e-05	32.4474	1.76004
COVID03	stool sample	473.432	560665	5.9	27	4.81571e-05	20.3212	5.36301
COVID07	stool sample	710.347	995779	13.986	40	4.01696e-05	31.7528	1.76893
COVID13	stool sample	95.404	122537	5.598	9	7.34472e-05	26.1554	3.52875
COVID01	stool sample	80.983	112601	1.74	3	2.66427e-05	33.0371	1.36513
COVID13	stool sample	14.875	21309	30.624	1	4.69285e-05	29.3303	2.53056
COVID10	stool sample	262.365	569262	0.416	48	8.43197e-05	23.7463	4.28615
COVID05	stool sample	1474.32	922850	46.449	117	0.000126781	24.2322	4.13339
